# Supplementary material for: Exploring the Conformational Equilibrium of Mefenamic Acid Released from Silica Aerogels via NMR Analysis
Source: Int J Mol Sci. 2023 Apr 7;24(8):6882. doi: 10.3390/ijms24086882 (PMC10138679; doi:10.3390/ijms24086882)
Supplement: Supplementary file 1 [file ijms-24-06882-s001.zip]

Archive with 1 entries (1 files):
- ijms-2302269-supplementary.pdf
